# Supplementary material for: Indole- and Pyrazole-Glycyrrhetinic Acid Derivatives as PTP1B Inhibitors: Synthesis, In Vitro and In Silico Studies
Source: Molecules. 2021 Jul 20;26(14):4375. doi: 10.3390/molecules26144375 (PMC8308021; doi:10.3390/molecules26144375)
Supplement: Supplementary file 1 [file molecules-26-04375-s001.zip]

Archive with 1 entries (1 files):
- molecules-1290170-supplementary.pdf
